# Supplementary material for: Chloroplast Fibrillin‐Mediated α‐Tocopherol Biosynthesis Impaired by a Virus to Enhance Infection and to Improve Drought Tolerance
Source: Adv Sci (Weinh). 2025 Oct 29;13(3):e03696. doi: 10.1002/advs.202503696 (PMC12806216; doi:10.1002/advs.202503696)
Supplement: Supplementary file 3 — Supplemental Table 1 [file ADVS-13-e03696-s003.xlsx]

## Sheet:  Table S1
Table S1. Primers used in this study
Primer name	Primer sequence (5' to 3')
Infectious clone
pCa-ToR1-dsRed-F1	GGCCGCCACCACCTGTTCCTGTAA TCTGGTTAATATTCAAAGGAT
pCa-ToR1-dsRed-R1	GACGTTCTCGGAGGAGGCCAT TATATCACTCCCAAAGAAAAA
pCa-ToR1-dsRed-F2	TTTTTCTTTGGGAGTGATATA ATGGCCTCCTCCGAGAACGTC
pCa-ToR1-dsRed-R2	ATCCTTTGAATATTAACCAGATT ACAGGAACAGGTGGTGGCGGCC
ToCV-p224A-F1	GTATTCCGGGATGAATCTAGA AACTCTCGGCACCCTGATTGG
ToCV-p224A-R1	CAGTGAGATCCAT ACTGACCTAAATAACAACAGTCAAATCG
ToCV-p224A-F2	ATTTAGGTCAGT ATGGATCTCACTGGTTGCTTGC
ToCV-p224A-R2	TATTAACCAGA TTATATATCACTCCCAAAGAAAAACTTA
ToCV-p224A-F3	GGGAGTGATATATAA TCTGGTTAATATTCAAAGGATGGGT
ToCV-p224A-R3	CGGTGACAGGGTATCGGATCC CGACCTATTTATTTATATACTAGA
Transgenic plants
1305-NbFBN1.1-F	GAGCTCGGTACCCGGGGATCCT ATGGCTTCCATCTCTTCTCTA
1305-NbFBN1.1-R	CAGGTCGACTCTAGAGGATCC AAGATCCTCCTCAGAAATCAA
DT1-BsF	ATATATGGTCTCGATTGAAGACGAGTGGGGTCCAGAGTT
DT1-F0	TGAAGACGAGTGGGGTCCAGAGTTTTAGAGCTAGAAATAGC
DT2-R0	AACCCAAAGGAGCCGAGCGAAACAATCTCTTAGTCGACTCTAC
DT2-BsR	ATTATTGGTCTCGAAACCCAAAGGAGCCGAGCGAAACAA
U626-IDF	TGTCCCAGGATTAGAATGATTAGGC
U629-IDR	AGCCCTCTTCTTTCGATCCATCAAC
NbFBN1.1-RNAi-F1	ACAATTACCATGGGGCGCGCCATTCATCGCACAAGCCAAGAA
NbFBN1.1-RNAi-R1	GAAATTCTTACACATTTAAATGCAAGAATCCATTTGCCATTG
NbFBN1.1-RNAi-F2	AATTTGCAGGTATTTGGATCCGCAAGAATCCATTTGCCATTG
NbFBN1.1-RNAi-R2	GGTCTTAATTAACTCTCTAGAATTCATCGCACAAGCCAAGAA
Transient expression vectors
p224A-mutant-F	ATATACTCCTG CTCGGCAAGCATCAAGGCCTCAGAGGCCTCAT
p224A-mutant-R	CTTGCCGAG CAGGAGTATATCAGAGACACGGACGCCCTTAT
p22/p224A-Flag-F	CGAATTCTGCAGTCGACG ATGGATCTCACTGGTTGC
p22/p224A-Flag-R	TCTAGATCCG GTGGATCCTT ATATATCACT CCCAAAGAA
p22-myc-F	CTTCGAATTCTGCAGTCGACG ATGGATCTCACTGGTTGCTTG
p22-myc-R	TCTAGATCCG GTGGATCCTT ATATATCACT CCCAAAGAAA AA
NbFBN1.1-Flag-F	CTCTCTACAAGATCT ATGGCTTCCATCTCTTCTCTA
NbFBN1.1-Flag-R	AGAATTCGAAGCTTT TGGCTTCAAGAGGGGACTGCC
NbFBN1.1-Myc-F	CTCTCTACAAGATCT ATGGCTTCCATCTCTTCTCTA
NbFBN1.1-Myc-R	AGAATTCGAAGCTTT TGGCTTCAAGAGGGGACTGCC
mNbFBN1.1-Myc-F	CTCTCTACAAGATCT ATGCAAGCCAAGAACTACGACAAG
mNbFBN1.1-Myc-R	AGAATTCGAAGCTTT TGGCTTCAAGAGGGGACTGCC
NbVTE1-Flag-F	CGAATTCTGCAGTCGACG ATGGAGAGCATATACGATTTT
NbVTE1-Flag-R	TCTAGATCCGGTGGATCC CAGTCCAGGAGGTTTGAGAAA
His-p22-F	GGCATATGGAGCTCGGTACC ATGGATCTCACTGGTTGCTTG
His-p22-R	ATTACCTATCTAGACTGCAGTTA TATATCACTCCCAAAGAAAAACTT
His-NbFBN1.1-F	ACGACGACAAGGCCATGGCT ATGGCTTCCATCTCTTCTCTA
His-NbFBN1.1-R	GGCCGCAAGCTTGTCGACG TTATGGCTTCAAGAGGGGACTGCC
GST-NbVTE1-F	GTATTTTCAGGGATCC ATGGAGAGCATATACGATTTT
GST-NbVTE1-R	TGGTGGTGGTGCTCGAG TTACAGTCCAGGAGGTTTGAGAAA
nLUC-p22-F	CGGTACCCGGGATCC ATGGATCTCACTGGTTGCTTG
nLUC-p22-R	CGAGATCTGGTCGAC TATATCACTCCCAAAGAAAAA
cLUC-p22-F	TCCCGGGGCGGTACC ATGGATCTCACTGGTTGCTTG
cLUC-p22-R	CTGCAGGTCGAC TATATCACTCCCAAAGAAAAA
cLUC-NbFBN1.1-F	TCCCGGGGCGGTACC ATGGCTTCCATCTCTTCTCTA
cLUC-NbFBN1.1-R	CTGCAGGTCGAC TTATGGCTTCAAGAGGGGACTGCC
cLUC- mNbFBN1.1-F	TCCCGGGGCGGTACC ATGCAAGCCAAGAACTACGACAAG
cLUC-mNbFBN1.1-R	CTGCAGGTCGAC CTAGCTAGCATCATACACAACT
nLUC-NbVTE1-F	CGGTACCCGGGATCC ATGGAGAGCATATACGATTTT
nLUC-NbVTE1-R	CGAGATCTGGTCGAC CAGTCCAGGAGGTTTGAGAAA
p22/p224A-iLOV/eGFP-F	CTCTCTACAAGATCT ATGGATCTCACTGGTTGC
p22/p224A- iLOV/eGFP-R	CAGAATTCGAAGCTTG TATATCACTCCCAAAGAA
NbFBN1.1-eGFP-F	CTCTCTACAAGATCT ATGGCTTCCATCTCTTCTCTA
NbFBN1.1-eGFP-R	CAGAATTCGAAGCTTG TGGCTTCAAGAGGGGACTGCC
NbFBN1.1-dsRed-F	CTCTCTACAAGATCT ATGGCTTCCATCTCTTCTCTA
NbFBN1.1-dsRed-R	CAGAATTCGAAGCTTT TGGCTTCAAGAGGGGACTGCC
NbFBN1.1-N25aa-eGFP-F	CTCTCTACAAGATCT ATGGCTTCCATCTCTTCTCTA
NbFBN1.1-N25aa-eGFP-R	CAGAATTCGAAGCTTG GGTGGGTTTTGAATATTGGGA
NbFBN1.1-N40aa-eGFP-F	CTCTCTACAAGATCT ATGGCTTCCATCTCTTCTCTA
NbFBN1.1-N40aa-eGFP-R	CAGAATTCGAAGCTTG TGATGGGAAGTTTGTGGAGGT
NbFBN1.1-N55aa-eGFP-F	CTCTCTACAAGATCT ATGGCTTCCATCTCTTCTCTA
NbFBN1.1-N55aa-eGFP-R	CAGAATTCGAAGCTTG TGCGATGAATTTTTGTTTTGG
NbVTE1-eGFP-F	CTCTCTACAAGATCT ATGGAGAGCATATACGATTTT
NbVTE1-eGFP-F	CTCTCTACAAGATCT ATGGAGAGCATATACGATTTT
Yeast two hybrid
BD-p22-1-123-F	ATGGAGGCCGAATTCATGGATCTCACTGGTTGCTTG
BD-p22-1-123-R	ATGCGGCCGCTGCAGCTCAGAACACTCATCAAGATC
BD-p22-Zn-F	ATGGAGGCCGAATTCTGTTCTGAGTGTTTGATGCTT
BD-p22-Zn-R	ATGCGGCCGCTGCAGGCAGTCCGTGTCTCTGATATA
BD-p22-169-end-F	ATGGAGGCCGAATTCCTTATGTCATTTCTGTTGGCG
BD-p22-169-end-R	ATGCGGCCGCTGCAGTTATATATCACTCCCAAAGAA
BD-NbVTE1-F	ATGGAGGCCGAATTC ATGGAGAGCATATACGATTTT
BD-NbVTE1-R	ATGCGGCCGCTGCAG CAGTCCAGGAGGTTTGAGAAA
AD-NbFBN1.1-1-55aa-F	GAGGCCAGTGAATTC ATGGCTTCCATCTCTTCTCTA
AD-NbFBN1.1-1-55aa-R	GAGCTCGATGGATCC TGCGATGAATTTTTGTTTTGG
AD-NbFBN1.1-56-147aa-F	GAGGCCAGTGAATTC CAAGCCAAGAACTACGACAAG
AD-NbFBN1.1-231aa-end-R	GAGCTCGATGGATCC TTATGGCTTCAAGAGGGGACT
AD-NbFBN2.1-F	GAGGCCAGTGAATTC ATGTCCACTCTTTACACTCCT
AD-NbFBN2.1-R	GAGCTCGATGGATCC GCCAAGGAGCTTCTTTGGCCA
AD-NbFBN2.2-F	GAGGCCAGTGAATTC ATGATATCCACTCTTTATACT
AD-NbFBN2.2-R	GAGCTCGATGGATCC CGAGAATTTGAATAACACTAA
AD-NbFBN2.3-F	GAGGCCAGTGAATTC ATGTCCATTTTGCACTCGCCA
AD-NbFBN2.3-R	GAGCTCGATGGATCC AACGAAAAATTTGACCTCAAG
AD-NbFBN2.4-F	GAGGCCAGTGAATTC ATGGGGCGAGAAGTCGTATTC
AD-NbFBN2.4-R	GAGCTCGATGGATCC ACGTTTTCCGGCAGGTTCTAT
AD-NbFBN4.1-F	GAGGCCAGTGAATTC ATGGCTTCTCTGCTTCAGTAC
AD-NbFBN4.1-R	GAGCTCGATGGATCC TGAGATAACGAAAACTCTAAG
AD-NbFBN4.2-F	GAGGCCAGTGAATTC ATGGCTTCTCTACTTCAGTAC
AD-NbFBN4.2-R	GAGCTCGATGGATCC TGAGATAACGAAAACTCTAAG
AD-NbFBN4.3-F	GAGGCCAGTGAATTC ATGCTCCTATTCCTACTTGCC
AD-NbFBN4.3-R	GAGCTCGATGGATCC TTTCTGTTTATAATCCTCTAA
AD-NbFBN7.1-F	GAGGCCAGTGAATTC ATGGCAATTTTAACTCAAAAC
AD-NbFBN7.1-R	GAGCTCGATGGATCC AGATAATGGTTCGGGATCAGG
AD-NbFBN7.2-F	GAGGCCAGTGAATTC ATGGCTACTTCAATTCAAAGT
AD-NbFBN7.2-R	GAGCTCGATGGATCC ACTCTCATATTCAGCTATTCG
AD-NbFBN7.3-F	GAGGCCAGTGAATTC ATGGCTACTTCAATTCAAAAT
AD-NbFBN7.3-R	GAGCTCGATGGATCC ACTCTCATATTCTGTTATTGG
AD-NbFBN8.1-F	GAGGCCAGTGAATTC ATGATTTTAGCAGGTTTCAGT
AD-NbFBN8.1-R	GAGCTCGATGGATCC GAAGGTAAGAGATTGTGCCCT
AD-NbFBN8.2-F	GAGGCCAGTGAATTC ATGAGATTCAATGCATTCGAT
AD-NbFBN8.2-R	GAGCTCGATGGATCC GAAGGTAAGAGCTTGAGCCCT
VIGS constructs
βM2-NbFBN1.1-F	TCTGGCGCGCC ATTCATCGCACAAGCCAAGAACT
βM2-NbFBN1.1-R	TTATCTAGA GCAAGAATCCATTTGCCATTGAGTA
TRV-NbVTE1-F	GTTACCGAATTCTCTAGA CTGCTTTTCCTGTATTTGAAC
TRV-NbVTE1-R	GAGCTCGGTACCGGATCC GCAACATCTCCAATCGCACCT
βM2-NbVTE1-F	AGCAGATGGATCTGGCGCGCC CTGCTTTTCCTGTATTTGAAC
βM2-NbVTE1-R	GGTTTGTGTTTGTTATCTAGA GCAACATCTCCAATCGCACCT
RT-qPCR
q-ToCV-RNA1-F	AGACACGGACTGCCTTAT
q-ToCV1-RNA1-R	CACAACTCAAGATACACTCTG
q-ToCV RNA2-F	TAGATGATGGCGTAGATGAC
q-ToCV-RNA2-R	CTAGTGGAGTGTACCTTCAAT
q-NbFBN1.1-F	TCCATGAACCCAACTCCTGC
q-NbFBN1.1-R	GTTTTGAACGGCGAAAGCCT
q-NbFBN2.1-F	GTTAACGGACTCGGACCCTC
q-NbFBN2.1-R	GCCCTAGTCTCGGATGAAGC
q-NbFBN2.2-F	GTGAGTGGTGCAGAAGACGA
q-NbFBN2.2-R	CAGCTGAGAAACGAGCTCCA
q-NbFBN2.3-F	TACCCGACCCGTAACGAAGT
q-NbFBN2.3-R	CGGATAAGACTTCTCGCCCC
q-NbFBN2.4-F	TCTAGCTGTCGGCACCATTC
q-NbFBN2.4-R	TTCAAAGGCAGCAGTTGCAC
q-NbFBN4.1-F	TCTAGCTGCGAGCGAAGAAG
q-NbFBN4.1-R	AGAGTGCGACCTGAGAATGC
q-NbFBN4.2-F	TCGCACTCTTGGTGGAAGTC
q-NbFBN4.2-R	GTCAACTCAGCCGGTGGTAA
q-NbFBN4.3-F	GCCAGCAGGTTTTACTTCTGC
q-NbFBN4.3-R	ATTCTTGCGGCAGTCATGGA
q-NbFBN7.1-F	ACCTCGACCAACAACGTCTC
q-NbFBN7.1-R	TAGACTTGCCAGCGTTGGAG
q-NbFBN7.2-F	GAGCAGACGGTACAAGGAGG
q-NbFBN7.2-R	TCTTCCCAGTGACCAATGCC
q-NbFBN7.3-F	TTGGAGCTGGTAGCCCAGTA
q-NbFBN7.3-R	TTGACTTGCGCAGTAGCAGT
q-NbFBN8.1-F	TCTGCCATATGCACGAGACC
q-NbFBN8.1-R	TTCAACCACCACTCTTGCCA
q-NbFBN8.2-F	CCAGTTACCAGCCCAGAGAG
q-NbFBN8.2-R	AGGTAAGAGCTTGAGCCCTAGT
q-NbVTE1-F	TGACTGCTGGTGGTGGACTAAGG
q-NbVTE1-R	CCGCCGTTGCTTCCAGTTCTAC
q-ABI2.1-F	AGTGGAATGGCCATCGTGTT
q-ABI2.1-R	TGGATCAATTCCTTCGCCCC
q-ABI2.5-F	CTCTAGTGGATGAGCGAGGC
q-ABI2.5-R	GCGGCACAGAATCAAAACCA
q-SnRK2-F	TGGTCTTGTGGGGTCACATT
q-SnRK2-R	CTCTTCTCCGGATCAGCTACG
q-NbCDPK1-F	TCTTCAAACCAGGCGACAGA
q-NbCDPK1-R	AGATCACCGTGCAGGACTTG
q-NbCDPK2-F	CAGGGATCCTAAAGCGCGAA
q-NbCDPK2-R	TGTCCCGCTGTTATCTGTGT
q-NbCDPK4-F	TTATGTGGGGTTCCGCCTTT
q-NbCDPK4-R	ACGTTGTCGTCCACAATCCA
q-NbCDPK22-F	GCAAAAGATTTGGTAAAGAAGATGC
q-NbCDPK22-R	AGAACTGCTTTAGGCGCGAT
q-NbCDPK34-F	TCCTGGACTACGGGGAGTTT
q-NbCDPK34-R	CAGTATCGCATGCCCCTGAT
